# Supplementary material for: Event-Related Potentials in Women on the Pill: Neural Correlates of Positive and Erotic Stimulus Processing in Oral Contraceptive Users
Source: Front Neurosci. 2022 Jan 4;15:798823. doi: 10.3389/fnins.2021.798823 (PMC8764149; doi:10.3389/fnins.2021.798823)
Supplement: Supplementary file 1 [file Data_Sheet_1.ZIP]

Archive with 4 entries (4 files):
- Data/S1_Data regarding gonadal steroid concentration.sav
- Data/S2_Data regarding the subjective stimulus evaluations.sav
- Data/S3_Data regarding the EPN.sav
- Data/S4_Data regarding the LPP.sav
